# Supplementary material for: Towards Understanding Excited-State Properties of Organic Molecules Using Time-Resolved Soft X-ray Absorption Spectroscopy
Source: Int J Mol Sci. 2021 Dec 15;22(24):13463. doi: 10.3390/ijms222413463 (PMC8706469; doi:10.3390/ijms222413463)
Supplement: Supplementary file 1 [file ijms-22-13463-s001.zip]

Archive with 1 entries (1 files):
- ijms-1473961-supplementary.pdf
